# Supplementary material for: Artificial intelligence for children with attention deficit/hyperactivity disorder: a scoping review
Source: Exp Biol Med (Maywood). 2025 Apr 24;250:10238. doi: 10.3389/ebm.2025.10238 (PMC12058481; doi:10.3389/ebm.2025.10238)
Supplement: Supplementary file 2 [file Table6.xlsx]

## Sheet: Sheet1
Appendix 6: Detailed characteristics.
No	First author	Performance measures	Data set source	Data input to AI algorithms	Number of features	Confusion Matrix
1	Xiaocheng Zhou	AUC, ACC, sensitivity, specificity, and F1-score	Open	Clinical data	2704 features	NA
2	Lirong Tan	AUC, sensitivity,ACC and specificity,	Open	Radiology images and demographic data	351 features	NA
3	Muhammad Naveed Iqbal Qureshi	ACC	Open	Radiology images	320 features	NA
4	Sina Ghiassian	ACC, sensitivity and specificity	Open	Demographic data and radiology images	116480 features	NA
5	M Duda	AUC	Open	Clinical data	65 features	NA
6	Masoud Rezaei	ACC, sensitivity and specificity,PPV and NPV	Open	Clinical data	12 features	NA
7	Muthuraman Muthuraman	ACC	Closed	Clinical data	20 features	NA
8	Caglar Uyulan	ACC,AUC,precision,recall,F1-score	Closed	Radiology images	NA	Yes
9	Monika D Heller	FP,TP,FN,TN, sensitivity,ACC and specificity	Closed	Clinical data	33 features	Yes
10	Ortal Slobodin	ACC,sensitivity and specificity	Closed	Clinical data	NA	NA
11	William Das	Sensitivity ,specificity,AUC and ACC	Closed	Clinical data	783 features	NA
12	Na Luo	ACC, sensitivity and specificity	Closed	Clinical data	NA	NA
13	Gianni L Faedda	ACC, kappa ,AUC,specificity and sensitivity	Closed	Clinical data	28 features	NA
14	John B. Colby	ACC,specificity and sensitivity	Open	Radiology images and clinical data	>79800 features	NA
15	Dhruv Chandra Lohani	ACC, sensitivity and specificity	Open	Radiology images and clinical data	329 features	NA
16	Matthew R. G. Brown	ACC	Open	Radiology images and clinical data	11 features	NA
17	Akira Yasumura	Sensitivity, specificity, positive likelihood ratio, and negative likelihood ratio	Closed	Clinical data	NA	NA
18	Lucile Ter-Minassian	AUC,precision, recall and F1-score	Open	Clinical data	45 features	NA
19	Joel E W Koh	ACC, sensitivity and specificity	Closed	Clinical data	8 features	NA
20	Dai Dai	ACC,sensitivity/specificity,J-statistic,F1-score and AUC	Open	Radiology images	5 features	NA
21	Chan-Mo Yang	ACC, sensitivity and specificity	Open	Clinical data	120 features	NA
22	Paloma Varela Casal	ACC ,FP, FN,AUC	Open	Clinical data	NA	NA
23	Berdakh Abibullaev	ACC and AUC	Closed	Clinical data	>223,560 features	NA
24	Lu Liu	ACC,AUC,sensitivity and specificity	Closed	Laboratory data	1156158 features	NA
25	Wonjun Lee	ACC, sensitivity, specificity, F1 score, FPR, FDR, and FNR	Closed	Clinical data	NA	Yes
26	Mustafa Yasin Esas	Success rate, specificity, sensitivity and standard deviation parameters	Open	Clinical data	9250 features	Yes
27	Jesse C Bledsoe	ACC,sensitivity and specificity	Closed	Clinical data	13 features	NA
28	Umme Marzia Haque	ACC, sensitivity, specificity, precision and AUC	Open	Clinical data	1474 features	Yes
29	Jae Hyun Yoo	ACC and AUC	Open	Laboratory data	2128 features	NA
30	Xiaolong Peng	ACC and AUC	Open	Radiology images	340 features	NA
31	Xun-Heng Wang	ACC and sensitivity and specificity	Open	Radiology images	NA	NA
32	Won-Pyo Kim	AUC, sensitivity, specificity, PPV, and NPV	Closed	Clinical data	66 features	NA
33	Muhammad Naveed Iqbal Qureshi	Sensitivity, specificity, F1-score, recall, and precision	Open	Radiology images	1175 features	NA
34	Niamh O’Mahony	ACC, specificity and sensitivity	Closed	Clinical data	668 features	NA
35	Huang Lin	ACC,sensitivity and specificity	Closed	Radiology images	128 features	NA
36	Miguel Garcia-Argibay	AUC, ACC, sensitivity, specificity, positive predicted power (PPP), and NPV	Open	Demographic data	40 features	NA
37	Jae-Won Kim	ACC and AUC	Closed	Demographic , clinical and laboratory data	34 features	NA
38	Ilke Öztekin	ACC and F1-score	Closed	Clinical data	290 features	NA
39	He Chen	ACC and AUC	Closed	Clinical data	28 features	NA
40	Pavol Mikolas	ACC, sensitivity, specificity and AUC	Closed	Clinical data	92 features	NA
41	Cheng Wang	ACC,sensitivity, specificity, AUC, and F1-score	Open	Clinical data	NA	Yes
42	Alessandro Crippa	ACC,sensitivity,specificity and AUC	Closed	Clinical data	40 features	NA
43	Ignasi Navarro-Soria	ACC,sensitivity,specificity and AUC	Closed	Clinical data	20 features	Yes
44	Zhongling Liu	AUC, ACC, sensitivity, specificity, precision, and F1-score	Closed	Clinical data	28 features	NA
45	Huey-Ling Chiang	AUC	Closed	Radiology images	28 features	NA
46	Jun Won Kim	ACC, F1 Score, precision, sensitivity and specificity	Closed	Clinical data	19 features	NA
47	Kai-Feng Zhang	ACC	Closed	Clinical data	315 features	NA
48	Robert James Richard Blair	ACC, sensitivity and specificity	Closed	Radiology images and clinical data	39 features	NA
49	Gang Wang	ACC, precision, recall and F1-score_x0002_	Closed	Clinical data	80 features	NA
50	Yi-Hung Chiu	ACC, sensitivity, specificity and AUC	Closed	Clinical data	3 features	NA
51	Chen-Sen Ouyang	Sensitivity, specificity, ACC, and AUC	Closed	Clinical data	17 features	NA
52	I-Chun Chen	Precision, recall, F1 score and ACC	Closed	Clinical data	43 features	NA
