# Supplementary material for: Artificial intelligence for children with attention deficit/hyperactivity disorder: a scoping review
Source: Exp Biol Med (Maywood). 2025 Apr 24;250:10238. doi: 10.3389/ebm.2025.10238 (PMC12058481; doi:10.3389/ebm.2025.10238)
Supplement: Supplementary file 4 [file Table4.xlsx]

## Sheet: Sheet1
Appendix 4: Summary of the extracted data.
No	First author	Year	Country	Publication types	Publication month	Age of the participants	Number of participants	Gender	Participants’ health condition
1	Xiaocheng Zhou	2021	China	Journal article	Sep	9-10 years old	11878	Male: 39.7% Female: 60.3%	ADHD
2	Lirong Tan	2017	China	Journal article	Sep	Mean=11.3 years old	215	NA	ADHD
3	Muhammad Naveed Iqbal Qureshi	2016	Korea	Journal article	Aug	7-14 years old	53	Female: 39.1% Male: 60.9%	ADHD
4	Sina Ghiassian	2016	Canada	Journal article	Dec	Mean±SD=11.6 ± 2.9 years old	973	Female: 37.4% Male: 62.6%	ADHD
5	M Duda	2016	America	Journal article	Feb	5-12 years old	2925	NA	ADHD and ASD
6	Masoud Rezaei	2022	Iran	Journal article	Aug	Mean±SD=11.51 ± 1.77 years old	112	Female: 17% Male: 83%	ADHD and ASD
7	Muthuraman Muthuraman	2019	Germany	Journal article	Dec	Mean±SD=13.2 ± 1.5 years old	22	NA	ADHD
8	Caglar Uyulan	2023	Turken	Journal article	Mar	Mean±SD= 10.25±1.94 years old	39	Female: 35.9% Male: 64.1%	ADHD
9	Monika D Heller	2013	Minnesota	Journal article	Oct	Mean= 12.6 years old	52	Female: 50% Male: 50%	ADHD
10	Ortal Slobodin	2020	Israel	Journal article	Sep	6-12 years old	456	Female: 41% Male: 59%	ADHD
11	William Das	2021	America	Journal article	Aug	10-12 years old	50	Female: 16% Male: 84%	ADHD
12	Na Luo	2022	China	Journal article	Aug	8-15 years old	161	Female: 23.6% Male: 76.4%	ADHD
13	Gianni L Faedda	2016	America	Journal article	Jun	5-18 years old	155	Female: 37.1% Male: 62.6%	BD and ADHD
14	John B. Colby	2012	America	Journal article	Aug	NA	776	NA	ADHD
15	Dhruv Chandra Lohani	2023	India	Journal article	Sep	Mean±SD=11.56 ± 3.14 years old	632	Female: 35% Male: 65%	ADHD
16	Matthew R. G. Brown	2012	Canada	Journal article	Sep	Mean±SD=11.4 ± 3.1 years old	973	Female: 38.2% Male: 61.8%	ADHD
17	Akira Yasumura	2020	Japan	Journal article	Dec	Mean±SD=10.6 ± 2.23 years old	216	Female: 31.5% Male: 68.5%	ADHD
18	Lucile Ter-Minassian	2022	United Kingdom	Journal article	Dec	6-7 years old	56258	Cohort 1 Female: 49.46% Male: 50.54% Cohort 2 Female: 31.83% Male: 68.17%	ADHD
19	Joel E W Koh	2021	Singapore	Journal article	Dec	7-16 years old	123	Female: 11.4% Male: 88.6%	ADHD
20	Dai Dai	2012	China	Journal article	Sep	Mean±SD=12.16 ± 3.20 years old	624	Female: 38.8% Male: 61.2%	ADHD
21	Chan-Mo Yang	2023	Korea	Journal article	Nov	Mean±SD=10.6 ± 1.8 years old	72	Female: 37.5% Male: 62.5%	ADHD
22	Paloma Varela Casal	2019	Spain	Journal article	Apr	Mean±SD= 11.95 ± 3.06 years old	42	NA	ADHD
23	Berdakh Abibullaev	2012	Korea	Journal article	Aug	7-12 years old	10	NA	ADHD
24	Lu Liu	2021	China	Journal article	Nov	NA	1983	Female: 25.8% Male: 74.2%	ADHD
25	Wonjun Lee	2023	Korea	Journal article	Jan	8-13 years old	596	NA	ADHD
26	Mustafa Yasin Esas	2023	Türkiye	Journal article	Jun	7-12 years old	121	NA	ADHD
27	Jesse C Bledsoe	2020	America	Journal article	Sep	NA	35	Female: 22.9% Male: 77.1%	ADHD
28	Umme Marzia Haque	2023	Australia	Journal article	Dec	Mean±SD=10.06 ± 2.24 years old	1011	NA	OCD, SAD and ADHD
29	Jae Hyun Yoo	2020	Korea	Journal article	Dec	6-17 years old	94	NA	ADHD
30	Xiaolong Peng	2013	China	Journal article	Nov	9-14 years old	110	NA	ADHD
31	Xun-Heng Wang	2018	China	Journal article	Aug	Mean=12.1±2.05 years old	240	Female: 29.6% Male: 70.4%	ADHD
32	Won-Pyo Kim	2023	Korea	Journal article	Mar	Mean=12.04 years old	147	Female: 36.7% Male: 63.3%	ADHD
33	Muhammad Naveed Iqbal Qureshi	2017	Korea	Journal article	Apr	7-14 years old	776	Female: 17% Male: 83%	ADHD
34	Niamh O’Mahony	2014	Spain	Journal article	Jul	6-11 years old	43	Female: 29.2% Male: 70.8%	ADHD
35	Huang Lin	2023	America	Journal article	Feb	9-10 years old	7805	Female: 40% Male: 60%	ADHD
36	Miguel Garcia-Argibay	2022	Sweden	Journal article	Dec	<18 years old	238696	NA	ADHD
37	Jae-Won Kim	2015	Korea	Journal article	Oct	Mean=9.5±2.6 years old	83	Female: 21.7% Male: 78.3%	ADHD
38	Ilke Öztekin	2022	America	Journal article	Nov	4-7 years old	180	NA	ADHD
39	He Chen	2019	China	Journal article	Nov	Mean=10.44±0.75 years old	107	Female: 12,1% Male: 87.9%	ADHD
40	Pavol Mikolas	2022	Germany	Journal article	Jul	Mean=10±2.4 years old	299	Female: 21.4% Male: 78.6%	ADHD
41	Cheng Wang	2022	China	Journal article	Jul	NA	144	NA	ADHD and ADD
42	Alessandro Crippa	2017	Italy	Journal article	Oct	Mean=11.5±1.5 years old	44	Female: 2% Male: 98%	ADHD
43	Ignasi Navarro-Soria	2024	Spain	Journal article	Apr	6-16 years old	406	Female: 19.7% Male: 80.3%	ADHD
44	Zhongling Liu	2024	China	Journal article	Nov	5-10 years old	216	Female: 32.9% Male: 67.1%	ADHD
45	Huey-Ling Chiang	2024	China	Journal article	Jul	7-18 years old	111	Female: 22.5% Male: 77.5%	ADHD
46	Jun Won Kim	2025	Korea	Journal article	Feb	8-15 years old	168	NA	ADHD
47	Kai-Feng Zhang	2024	China	Journal article	Jul	6-12 years old	81	Female: 53.1% Male: 46.9%	ADHD
48	Robert James Richard Blair	2024	Denmark	Journal article	Nov	6-13 years old	299	Female: 39.1% Male: 60.9%	ADHD, major depressive disorder and generalized anxiety disorder
49	Gang Wang	2024	China	Journal article	Feb	3-14 years old	202	Female: 53.1% Male: 46.9%	ADHD
50	Yi-Hung Chiu	2024	China	Journal article	Dec	Mean=7±2 years old	85	Female: 47.1% Male: 52.9%	ADHD
51	Chen-Sen Ouyang	2024	China	Journal article	May	Mean=7±2 years old	96	Female: 45.8% Male: 54.2%	ADHD
52	I-Chun Chen	2024	China	Journal article	Nov	Mean=68.07 ± 6.19 months	78	Female: 53.86% Male: 46.14%	ADHD
