# Supplementary material for: Artificial intelligence for children with attention deficit/hyperactivity disorder: a scoping review
Source: Exp Biol Med (Maywood). 2025 Apr 24;250:10238. doi: 10.3389/ebm.2025.10238 (PMC12058481; doi:10.3389/ebm.2025.10238)
Supplement: Supplementary file 6 [file Table5.xlsx]

## Sheet: Sheet1
Appendix 5: Detailed characteristics.
No	First author	AI type	Algorithm used	Statistics(mean)	Validation method	Programming language	Data features	Data size	Purpose	Data used
1	Xiaocheng Zhou	ML	RF and SVM	Sensitivity =0.609 specificity =0.676 ACC =0.643 F1-score =0.626 and AUC =0.698	10-fold CV	NA	SMRI , DTI and rsfMRI	203 samples	Early diagnosis	Images
2	Lirong Tan	ML	RFE and SVM	Sensitivity =0.781 specificity =0.588 ACC =0.686 and AUC =0.72	10-fold CV	NA	Demo;FV;fALFF1;fALFF2;GM;WM;CSF;	215 samples	Early diagnosis	Demographic variables and images
3	Muhammad Naveed Iqbal Qureshi	ML	ELM,H-ELM and SVM	ACC =0.853	10-fold CV	NA	The structural MRI images	53 samples	Differential diagnosis	Images
4	Sina Ghiassian	ML	SVM and DT, KNN and NB	ACC =0.696	5-fold CV	NA	(f)MRI data	973 samples	Early diagnosis	Images
5	M Duda	ML	DT,RF,SVM,LR,Categorical lasso and LDA	AUC =0.964	10-fold CV	Python	The Social Responsiveness Scale	2925 samples	Differential diagnosis	Clinical data
6	Masoud Rezaei	ML	SVM,RF and GB	ACC =0.782	K-fold CV	NA	Rs-fMRI data	112 samples	Differential diagnosis	Images
7	Muthuraman Muthuraman	ML	SVM	ACC =0.93	10-fold CV	NA	EEG/MEG data	12 samples	Early diagnosis	Four parameters (source power, source coherence, RPDC and tPDC) and at each of the five frequency bands.
8	Caglar Uyulan	DL	CNN	ACC =0.9345 AUC =0.94 precision =0.95 recall =0.93 F1-score =0.94	10-fold CV	NA	FMRI data	23.267 fMRI images from the healthy class and 21.066 from the ADHD class	Early diagnosis	Images
9	Monika D Heller	ML	AdaBoost, JRip, J48, and RF	ACC =0.75	NA	NA	The game data	15,300 samples per participant	Early diagnosis	The game data
10	Ortal Slobodin	ML	RF and NN	Sensitivity =0.89 specificity =0.84 and ACC =0.87	100-fold CV	NA	CPT performance data	456 samples	Early diagnosis	attention, timeliness, hyperactivity,impulsiveness andtest administration time
11	William Das	ML	LR, KNN, NB, DT, and RF	AUC =0.856 sensitivity =0.773 and specificity =0.753	10-fold CV	NA	Pupillometric features	Each patient consisted of 160 trials, each containing 8000 timestamps of data	Early diagnosis	Pupillometric data
12	Na Luo	ML	SVM and RFE	ACC =0.727 sensitivity =0.667 and specificity =0.757	5-fold CV	R	EEG microstate dynamics and frequency features	161 samples	Early diagnosis	EEG microstates
13	Gianni L Faedda	ML	RF, ANN, SVM, MNR and PLS	ACC =0.831 kappa =0.587 AUC =0.781 specificity =0.917 sensitivity =0.644	NA	NA	Belt-worn actigraph data	155 samples	Differential diagnosis	Belt-worn actigraph data
14	John B. Colby	ML	SVM and RFE	ACC =0.55 sensitivity =0.33 and specificity =0.8	10-fold CV	R	Structural features included quantitative metrics from 113 cortical and non-cortical regions. Functional features included Pearson correlation functional connectivity matrices, nodal and global graph theoretical measures, nodal power spectra, voxelwise global connectivity, and voxelwise regional homogeneity	776 samples	Early diagnosis	Structural and functional magnetic resonance imaging data and demographic information
15	Dhruv Chandra Lohani	ML	KNN,LR,SVM and RF	ACC =0.75	10-fold CV	NA	Complementary features extracted from sMRI and PC	776 fMRI scans, the corresponding T1-weighted structural MRI (sMRI) scans and their personal characteristic (PC) data	Early diagnosis	Structural MRI and personal characteristic data
16	Matthew R. G. Brown	ML	LR and SVM	ACC =0.6252	10-fold CV	NA	Personal characteristic data and fMRI data	973 samples	Early diagnosis	Personal characteristic and fMRI data
17	Akira Yasumura	ML	SVM	Sensitivity =0.8871 specificity =0.8378 and discrimination rate =0.8625	NA	R	Behavioral and physiological indicators, age, and reverse Stroop task (RST) data	216 samples	Prediction	PFC neural activity and behavioral data
18	Lucile Ter-Minassian	ML	LR, RF, SVM, GNB and the MLP	Precision =0.8 and AUC =0.7	10-fold CV	NA	Educational and clinical data	56258 samples	Prediction	Education and health data
19	Joel E W Koh	ML	SVM , DT, KNN, and Adaboost	ACC =0.8719 sensitivity =0.8771 and specificity =0.8629	10-fold CV	NA	Approximate, sample, fuzzy, Tsallis, permutation, Kolmogorov Sinai, modified multiscale and higher-order spectra	1085 ECG segments	Classification	EEG signals
20	Dai Dai	ML	SVM	ACC(2-class) =0.5917 J-statistic =0.1528 F1-score =0.4889 AUC =0.6187 and ACC (3-class) =0.532	10-fold CV	NA	CT,GMP,ReHo,FC and MKL	624 samples	Classification	Images
21	Chan-Mo Yang	ML	RLDA	Sensitivity =0.67 specificity =0.93 and ACC =0.82	LOOCV	NA	Prefrontal functional near-infrared spectroscopy data	72 samples	Early diagnosis	Neural biomarker
22	Paloma Varela Casal	ML	SVM	ACC =0.857 FP =0.045 FN =0.192 AUC =0.90	30-fold stratified CV	NA	Overall vergence level, vergence variations in velocity	42 samples	Classification	Eye vergence data
23	Berdakh Abibullaev	ML	SVM	AUC =0.97 and ACC >0.97	CV	NA	EEG data	10 samples	Early diagnosis	EEG microstates
24	Lu Liu	DL	CNN,RF and SVM	ACC =0.9018 AUC =0.9570 sensitivity =0.8980 and specificity =0.9055	NA	NA	SNPs data	1156158 SNPs	Prediction	SNPs
25	Wonjun Lee	DL	LSTM	ACC =0.9815	LOOCV	NA	Skeleton data	596 samples	Early diagnosis	Skeleton data of children acquired through a robot-led ADHD screening game
26	Mustafa Yasin Esas	DL	CNN	ACC =0.9524 sensitivity =0.97 specificity =0.94 and standard deviation =0.0178	5-fold CV	NA	EEG signals	120 samples	Early diagnosis	EEG signals
27	Jesse C Bledsoe	ML	SVM and DT	ACC =0.8857	LOOCV	NA	The number of neurocognitive assessment measures and symptom severity questionnaire scores	35 samples	Early diagnosis	Brief neuropsychological assessment
28	Umme Marzia Haque	ML	RF, DT, and GNB	ACC =0.91 precision =0.94 and specificity =0.99	K-fold CV	Python	Surveys	1011 samples	Early diagnosis	Mental health survey of children and adolescents
29	Jae Hyun Yoo	ML	RF	ACC =0.851	LOOCV	R	Cortical morphology, diffusivity scalars, resting-state functional connectivity and polygenic risk score (PS) from norepinephrine, dopamine and glutamate genes were	94 samples	Early diagnosis	Findings from multi-modal MRI and candidate genetic data
30	Xiaolong Peng	ML	ELM and SVM	ACC =0.9018	LOOCV	NA	Brain Structural MRI Data	111 samples	Early diagnosis	Images
31	Xun-Heng Wang	ML	SVM	LOOCV： ACC =0.7875 sensitivity =0.76 and specificity =0.8071 The 10-folds CVs ： ACC =0.7554 average sensitivity =0.705 and average specificity =0.7744	LOOCV and 10-folds CV	NA	Anatomical MRI and resting state fMRI	240 samples	Early diagnosis	Inter-ICN variability
32	Won-Pyo Kim	ML	RF, EGB, and Light Gradient Boosting Machine (LightGBM)	AUC =0.798 sensitivity =0.756 specificity =0.716 PPV =0.159 and NPV =0.976	NA	NA	Circadian rhythm–based wearable data	12348 entries for ADHD analysis	Early diagnosis	Wearable data, anthropometrics, and the Kiddie Schedule for Affective Disorders and Schizophrenia Present and Lifetime Version for Diagnostic and Statistical Manual of Mental Disorders, 5th edition (K-SADS) data from the ABCD study
33	Muhammad Naveed Iqbal Qureshi	ML	ELM and SVM	ACC =0.7619	NA	NA	Structural and functional MRI	776 samples	Early diagnosis	Images
34	Niamh O’Mahony	ML	SVM	Sensitivity =0.84 and specificity =0.89	LOOCV	NA	Miniature wireless inertial sensors data	43 samples	Early diagnosis	The observed accelerometer and gyroscope signal
35	Huang Lin	ML	ElNet, and SVM	AUC =0.576 sensitivity =0.5661 specificity =0.6486	10-fold CV	NA	Multimodal MRI metrics	7805 samples	Early diagnosis	Images
36	Miguel Garcia-Argibay	DL	LR,RF, GB, XGBoost, LR, DNN, and ensemble models	AUC =0.75 sensitivity =0.7166 specificity 0.65 and balanced ACC =0.69	10-fold CV	Python	Registry data.	238696 samples	Prediction	Population-based registry data.
37	Jae-Won Kim	ML	SVM	ACC =0.846 and AUC =0.84	10-fold CV	NA	Neurobiology,symptomology and teacher ratings of EF and ER	83 samples	Predicting	Baseline data
38	Ilke Öztekin	ML	RFE and SVM	ACC =0.844	Built-in CV	Python	Demographic, clinical questionnaire, environmental, neuropsychological, neuroimaging, and genetic information	180 samples	Predicting	Structural brain imaging measures, as well as diffusion-weighted (DW) imaging (DWI) measures of neurite density and fractional anisotropy (FA)
39	He Chen	DL	CNN, MLP and SVM	ACC =0.9029	8-fold CV	NA	EEG data	107 samples	Early diagnosis	EEG recording
40	Pavol Mikolas	ML	SVM	Average ACC =0.661 sensitivity =0.669 specificity =0.654 and AUC =0.66	10-fold CV	NA	Real-world clinical data from medical records	299 samples	Early diagnosis	Clinical records
41	Cheng Wang	DL	CNN	ACC =0.9823 specificity =0.9911 sensitivity =0.9824 AUC =0.9964 and F1 score =0.9822	5-fold CV and LOOCV	NA	EEG data	144 samples	Differential diagnosiss	Channels and time points
42	Alessandro Crippa	ML	SVM	ACC =0.81 specificity =0.73 sensitivity =0.87 and AUC =0.8	10-fold CV and LOOCV	NA	Multi-domain profile of measures	44 samples	Early diagnosis	Blood fatty acid (FA) profiles, neuropsychological measures, and functional measures from near-infrared spectroscopy (fNIRS)
43	Ignasi Navarro-Soria	ML	DT, RF, AdaBoost, XGBoost, SVF, MLP, Gaussian NB, NN	ACC =0.91 specificity =0.95 sensitivity =0.90 and AUC =0.95	10-fold CV	NA	Questionnaire ratings from parents and teachers	406 samples	Prediction	Health survey of children and adolescents
44	Zhongling Liu	ML	XGBoost	ACC =0.908 precision =0.913 specificity =0.932 sensitivity =0.877 F1-score =0.892 and AUC =0.965	5-fold CV	Python	Eye-tracking biomarkers	216 samples	Prediction	Physiological behavioral data
45	Huey-Ling Chiang	ML	SuperLearner, RF, Generalized linear model, Multivariate Adaptive Regression Splines, Elastic net regression, XGBoost, SVM, NN, Bayes generalized linear model and Generalized additive model	AUC =0.67	NA	NA	MRI data	111 samples	Early diagnosis	Images
46	Jun Won Kim	ML	XGBoost	ACC =0.9081 precision =0.9258 specificity =0.8264 sensitivity =0.9437 and F1-score =0.9347	LOOCV	Python	EEG signals	168 samples	Prediction	EEG recording
47	Kai-Feng Zhang	DL	DNN	ACC =0.89	NA	NA	Task Performance, EEG, and Eye Movement and Head Rotation	63 samples	Early diagnosis	Multi-tasking neurophysiological data
48	Robert James Richard Blair	ML	SVM	ACC =80.77% sensitivity =78.38% and specificity =88.99%	NA	NA	FMRI data, demographic data and clinical data	299 samples	Differential diagnosis	Images and physiological behavioral data
49	Gang Wang	ML	SVM, KNN, and DT	ACC =0.965 precision =0.94 recal =0.955 and F1 score =0.947	5-fold CV	NA	Parent symptom questionnaire	202 samples	Predicting	Behavioral data
50	Yi-Hung Chiu	ML	SVM, RF, DT, KNN, AdaBoost and XGBoost	ACC =0.9024 AUC =0.9387 sensitivity =0.8885 and specificity =0.9175	5-fold CV	NA	Movement features	85 samples	Classification	Behavioral data
51	Chen-Sen Ouyang	ML	AdaBoost,CART, KNN, RF, SVM and XGBoost	ACC =0.921 AUC =0.9522 sensitivity =0.914 and specificity =0.968	10-fold CV	NA	Movement features	96 samples	Early diagnosis	Behavioral data
52	I-Chun Chen	ML and DL	DT, RF and LSTM	ACC =0.974 precision =0.95 recal =0.94 and F1 score =0.95	5-fold CV	NA	EEG data, rating of ADHD-related symptom scales and attention assessment scores	78 samples	Early diagnosis	EEG microstates and behavioral data
